# Supplementary material for: A Coupled Adsorption–Biodegradation (CAB) Process Employing a Polyhydroxybutyrate (PHB)–Biochar Mini Pilot-Scale Reactor for Trichloroethylene-Contaminated Groundwater Remediation
Source: Bioengineering (Basel). 2025 Feb 4;12(2):148. doi: 10.3390/bioengineering12020148 (PMC11851903; doi:10.3390/bioengineering12020148)
Supplement: Supplementary file 1 [file bioengineering-12-00148-s001.zip]

Archive with 1 entries (1 files):
- bioengineering-3417331-supplementary.pdf
